# Supplementary material for: PTMVision: An Interactive Visualization Webserver for Post-translational Modifications of Proteins
Source: J Proteome Res. 2025 Jan 8;24(2):919–28. doi: 10.1021/acs.jproteome.4c00679 (PMC11812001; doi:10.1021/acs.jproteome.4c00679)
Supplement: Supplementary file 1 — pr4c00679_si_001.xlsx [file pr4c00679_si_001.xlsx]

## Sheet: Suppl Table 1
PTMVision: An Interactive Visualization Webserver for Post-Translational Modifications of Proteins
Supplementary Table 1: Details on the origin of raw data and search result files for example applications/sessions in PTMVision.
Raw Data PXD/MassIVE ID	Used RAW File	RAW File Origin/Publication	Data Description	Applied Search Engine	Version	Search Engine Application Note	PTM Data/Search Result File Name1	Search Result File Origin	PTMVision Application Note	PTMVision Session File Name2
PXD000498	A14-07122.raw	Schmidt et al., 2016 (DOI: 10.1038/nbt.3418)	LC-MS/MS run of an unenriched Escherichia coli sample.	ionbot	v0.11.0	Open search.	PXD000498.ionbot-v011.csv	By the authors of PTMVision.	Selected input format: ionbot. UniMod classes Artefact and Chemical derivative excluded.	ptmvision.example.PXD000498.ionbot-v011.zlib
PXD000498	A14-07122.raw	Schmidt et al., 2016 (DOI: 10.1038/nbt.3418)	LC-MS/MS run of an unenriched Escherichia coli sample.	Sage	v0.13.1	Closed search with carbamidomethylation as fixed; oxidation as variable.	PXD000498.sage-v0131.tsv	By the authors of PTMVision.	Selected input format: Sage.	ptmvision.example.PXD000498.sage-v0131.zlib
PXD007740	GEF_6h_R1_IMAC_2.raw	Ressa et al., 2018 (DOI: 10.1074/mcp.ra117.000486)	LC-MS/MS run of a human colorectal cancer sample enriched for phosphorylated peptides using Ti4+-IMAC.	MSFragger	v4.0	Open search. Output file filtered for modified peptides	PXD007740.msfragger-v40.tsv	By the authors of PTMVision.	Selected input format: MSFragger. UniMod classes Artefact and Chemical derivative excluded.	ptmvision.example.PXD007740.msfragger-v40.zlib
PXD025088	20200203_PWS_Ec_NC101_3.raw	Sadecki et al., 2021 (DOI: 10.1021/acschembio.1c00322)	LC-MS/MS run of an unenriched Escherichia coli sample.	MaxQuant	v2.4.13.0	Closed search with carbamidomethylation as fixed; oxidation and protein n-terminal acetylation as variable. Output file filtered for modified peptides.	PXD025088.maxquant-v24130.tsv	By the authors of PTMVision.	Selected input format: MaxQuant.	ptmvision.example.PXD025088.maxquant-v24130.zlib
PXD001077	Velos005137.raw	Vaudel et al., 2012 (DOI: 10.1021/pr300055q)	LC-MS/MS run of an unenriched Pyrococcus furiosus sample.	MS-GF+	Beta v10024 via SearchGUI 1.18.7	Closed search with carbamidomethylation as fixed; oxidation and phosphorylation as variable. Output file filtered for modified peptides	PXD001077.Velos005137.swissprot-pfuriosus-canonical-crap.msgfplus-phospho.msgf.mzid	Gabriels et al., 2022 (DOI: 10.1021/acs.jproteome.2c00609)	Selected input format: mzIdentML (.mzid).	ptmvision.example.PXD001077.mzid.zlib
MSV000091214	N/A	Barbosa et al., 2024 (DOI: 10.1681/asn.0000000000000266)	LC-MS/MS run of an succinyl-enriched mouse kidney sample using DC8 and DC12.	Spectronaut	N/A	N/A	MSV000091214.spectronaut.PTMSiteReport.PARK7.SSL2.2021.1013.Ksucc.directDIA.v9.xls	Pfister et al., 2024 (DOI: 10.1152/ajprenal.00062.2024)	Selected input format: Spectronaut.	ptmvision.example.MSV000091214.spectronaut.zlib
N/A	N/A	N/A	Modifications of three human proteins and their mouse orthologs.	ionbot	N/A	Open search.	biomedvis2022.plain.csv	Bio+MedVis Challenge @ IEEE VIS 2022	Selected input format: Plain/CSV.	ptmvision.example.PXD000498.ionbot-v011.zlib
1This file was used for the mandatory PTM Data input to initialize the respective example application sessions.
2The name of the file, stored in the ptmvision-examples.zip archive, that is used on the PTMVision webserver to start the respective example application sessions.
